# Supplementary material for: A Preliminary Study Examining the Binding Capacity of Akkermansia muciniphila and Desulfovibrio spp., to Colonic Mucin in Health and Ulcerative Colitis
Source: PLoS One. 2015 Oct 22;10(10):e0135280. doi: 10.1371/journal.pone.0135280 (PMC4619660; doi:10.1371/journal.pone.0135280)
Supplement: S3 Table — (XLSX) [file pone.0135280.s003.xlsx]

## Sheet: Sheet1
Table S3
A. muciniphila binding expresssed in flourescent units. All data are normalised against the ratio of total subarray fluorescence/mean total fluorescence of the six replicate subarrays
																													14.10.14	14.10.14	15.10.14	15.10.14	9.10.14	9.10.14
		A. muciniphila Reference	A. muciniphila Reference	A. muciniphila Reference	A. mucinphila Reference	A. muciniphila Reference	A. muciniphila Reference	A.muciniphila Reference	A.muciniphila Reference			A. muciniphila UC1	A. muciniphila UC1	A. muciniphila UC1	A. muciniphila UC1	A. muciniphila UC1	A. muciniphila UC1	A.muciniphila UC1	A.muciniphila UC1		A. muciniphila UC2	A. muciniphila UC2	A. muciniphila UC2	A. muciniphila UC2	A. muciniphila UC2	A. muciniphila UC2			A.muciniphila HC	A.muciniphila HC	A.muciniphila HC	A.mucniphila HC	A.muciniphila HC	A.muciniphila HC			Average Ref	Average HC	Average UC1	Average UC2		STDEV Ref	STDEV HC	STDEV UC1	STDEV UC2
Gastric mucin 5945		3526.49	1896.68	4039.58	1963.35	2265.37	1709.93	4814.66	3485.24			4209.76	3172.74	0	0	2252.71	14736.2	6101.13	6455.54		2873.36	2613.44	3931.13	2411.22	2651.63	12928.4			2526.96	5339.89	4087.98	1697.74	3509.19	5496.64		Gastric mucin 5945	2962.66	3776.4	4616.01	4568.2		1157.04	1513.55	4757.79	4130.81
Control mucin 1		907.825	433.507	0	0	103.506	0	1078.16	756.841			842.374	668.439	0	0	0	0	1151.27	840.914		910.569	663.453	87.5025	0	0	0			369.895	295.232	1091.96	459.693	634.593	2117.4		Muc2	409.98	828.129	437.875	276.921		449.342	692.672	486.253	404.191
Gastric mucin 5975		3755.21	1885.3	5197.36	2616.42	4337.84	3559.73	4161.42	1397.87			4531.25	3256.84	0	0	3804.26	24730.4	6321.64	5466.93		3238.07	3489.7	5045.98	4214.18	4837.81	14516			1966.81	4752.51	2578.5	1469.51	3482.66	4648.04		Gastric mucin 5975	3363.89	3149.67	6013.91	5890.29		1295.48	1376.48	7907.64	4285.54
E12		410.669	229.359	681.319	363.736	495.181	174.854	612.418	145.443			305.495	250.665	0	0	506.918	1481.22	0	792.994		224.267	40.5731	489.366	154.54	465.446	250.509			192.24	437.19	428.986	12.3805	403.355	1396.65		E12	389.123	478.467	417.161	270.784		199.432	480.005	513.223	175.929
Blank		0	0	0	0	0	0	0	0			0	0	391.456	0	0	70.5341	0	0		0	21.7356	0	13.869	303.245	18.1091			0	0	0	0	0	0		Blank	0	0	57.7487	59.4931		0	0	137.078	119.761
Control mucin 2		5.7276	19.6094	6594.53	3319.09	3676.81	1639.98	0	0			0	13.7153	0	0	5853.25	3034.78	0	0		0	3.10508	4145.03	2460.75	4122.72	3022.71			0	0	0	0	0	0		Muc3	1906.97	0	1112.72	2292.39		2438.41	0	2189.76	1888.91
PBS		0	0	0	0	0	0	0	2.69339			0	0	0	0	0	0	48.731	0		0	0	0	0	0	0			21.8755	0	21.7934	0	0	312.542		PBS	0.336673	59.3685	6.09138	0		0.952256	124.49	17.229	0
Gastric mucin 5878		1186.57	620.671	2069.28	1198.68	1189.14	735.844	1575.65	1985.03			1422.72	959.889	0	0	1653.41	10310.6	2755.74	2212.24		974.847	1011.02	2035.24	1398.78	0	5287.86			909.492	1236.48	1943.05	642.171	1699.89	2429.31		Gastric mucin 5878	1320.11	1476.73	2414.33	1784.63		527.661	670.914	3334.77	1839.75
LS174T M204		23098.3	20784.5	28608.5	18145.5	31943.3	22605.7	15772.4	6973.17			18524.5	22581.5	0	0	40499	39517.2	10329.8	15122		24478.2	25148.7	26847.1	36065.2	27663	33621.1			9666.34	15569.1	4449.3	862.329	5917.71	12611.2		LS174T M204	20991.4	8179.34	18321.7	28970.5		7717.33	5459.46	15605.6	4753.29
Blank		0	12.7811	0	0	0	0	0	0			0	4.33114	0	0	0	0	0	0		0	16.3534	0	0	0	0			0	0	0	0	0	0		Blank	1.59764	0	0.541392	2.72557		4.5188	0	1.53129	6.67626
Control mucin 3		1103.52	552.739	9646.65	2550.29	3763.85	1288.82	736.414	848.416			886.146	671.868	0	0	1757.63	2087.09	838.174	624.285		1070.76	801.525	3911.69	1799	3145.28	7435.3			194.891	211.909	869.442	420.937	482.368	1298.47		Muc4	2561.34	579.67	858.149	3027.26		3063.41	428.628	744.77	2470.52
Gastric mucin 6077(2)		14651.6	7117.15	12846.1	7340.86	13207.6	10469.4	24291.1	13313.4			16589.7	9943.93	0	0	17749.3	11016	12255.9	14835.8		11814.4	14023.8	10536	14209.7	8438.67	11893.2			10051.5	14321.3	8029.15	8467.73	9157.54	13897.1		Gastric mucin 6077(2)	12904.6	10654	10298.8	11819.3		5389.75	2765.46	6889.64	2175.09
Blank		0	0	121.993	0	0	0	0	0			4.98089	2.16557	0	0	0	0	29.2386	0		0	55.6845	0	0	66.2907	18.1091			0	0	0	0	0	79.8719		Blank	15.2491	13.312	4.54814	23.3474		43.131	32.6076	10.1342	30.1747
Control mucin 4		955.937	566.921	1880.53	994.075	1283.24	496.877	1413.1	964.232			854.147	848.903	0	0	1411.79	770.45	1008.73	560.61		1202.54	933.388	1244.48	693.448	1162.2	783.219			565.449	556.517	1303.02	687.925	883.237	2045.73		Muc5	1069.36	1006.98	681.829	1003.21		452.243	579.934	485.452	233.429
Gastric mucin 6335		4210.93	2093.12	2115.31	1605.81	2091.29	1710.65	2752.1	1071.97			4858.18	3277.05	0	0	1786.06	1072.48	4037.37	3194.95		4009.81	4190	1542.64	1963.45	950.637	1884.86			1313.2	1692.18	1581.74	1576.63	2509.64	2520.86		Gastric mucin 6335	2206.4	1865.71	2278.26	2423.56		944.437	518.354	1838.69	1347.88
Blank		0	43.0706	0	0	0	25.4995	0	0			0	16.7832	0	0	54.4819	0	0	101.094		0	0	42.1309	45.5694	23.9775	7.54546			0	30.8605	0	2.15313	5.80168	0		Blank	8.57126	6.46922	21.5448	19.8705		16.5511	12.1619	37.3333	20.5641
Control mucin 5		361.603	240.04	0	0	0	61.1989	227.578	390.541			234.253	460.364	0	0	54.4819	39.7885	236.346	235.01		298.217	318.582	32.4083	105.008	306.066	0			128.602	72.0078	220.228	214.237	256.655	458.711		Muc6	160.12	225.073	157.53	176.713		165.325	133.012	162.095	147.523
Gastric mucin 6894		1008.82	600.537	1933.47	1144.94	618.683	483.762	893.677	641.026			1380.01	794.584	0	0	713.002	466.61	3091.98	2918.58		873.494	805.459	1445.41	1012.43	0	828.492			824.641	1241.62	1674.65	935.535	1077.45	1593.97		Gastric mucin 6894	915.615	1224.64	1170.6	827.548		470.127	347.691	1217.61	469.76
Blank		55.7487	0	174.933	353.403	0	0	0	48.4809			1.05655	0	29163.5	0	0	68.7256	71.8783	84.6823		0	0	68.0575	0	0	9.05456			1.98869	1.02868	28.6755	0	0	0		Blank	79.0707	5.28215	3673.72	12.852		125.889	11.4882	10299.5	27.2865
Control mucin 6		525.221	448.389	2163.65	1076.74	1097.4	545.69	244.967	382.461			335.984	2827.15	0	0	781.697	524.485	517.767	139.824		499.917	616.255	4922.83	1077.82	1145.28	999.02			141.197	159.446	794.886	272.371	119.349	0		Muc7	810.564	247.875	640.863	1543.52		629.045	281.774	925.341	1675.75
Gastric mucin 6077		16791.8	8033.18	9002.16	4681.04	15082.4	7233.85	21874.7	13310.7			18294.1	12211.5	0	0	10034.1	5107.39	17386	18628.8		12254.1	16067.1	6705.29	12525.6	9303.27	9778.92			8214.6	15076.4	9702.65	15656	9269.98	11225.3		Gastric mucin 6077	12001.2	11524.1	10207.7	11105.7		5765.61	3134.7	7803.7	3234.93
Blank		7.06405	6.47809	0	0	48.2243	0	12.8532	96.9619			4.82995	0	0	0	0	32.5542	15.8376	128.008		0	0	0	61.4197	0	45.2728			0	0	12.6172	0	19.0627	0		Blank	21.4477	5.27998	22.6537	17.7821		34.443	8.42983	44.1013	28.0171
Control mucin 7		469.091	347.366	1351.13	1386.74	946.843	441.506	453.643	336.673			327.984	658.333	0	0	649.045	452.142	444.671	381.398		459.818	372.403	1192.63	612.215	849.086	722.856			176.33	333.293	481.749	355.267	162.171	0		Muc9	716.624	251.468	364.197	701.501		445.853	171.671	253.194	296.017
Gastric mucin 4893		7060.23	4669.13	6375.86	3550.56	9081.46	3897.79	10751.3	8125.94			8628.41	7056.33	0	0	6983.16	3257.23	6536.05	10615.5		6680.26	7548.66	5071.91	5159.25	5187.6	5146.01			3922.35	6414.87	4864.52	9745.07	3640.14	7241.19		Gastric mucin 4893	6689.04	5971.36	5384.58	5798.95		2570.37	2319.84	3911.04	1056.04
PBS_0.025%T		58.6125	11.5555	0	0	0	11.6569	0	0			31.8475	0	0	0	0	27.1285	0	0		0	0	129.633	0	0	0			0	0	0	19.3782	0	71.348		PBS_0.025%T	10.2281	15.121	7.372	21.6056		20.2411	28.6153	13.7084	52.9226
Blank		0	0	0	0	0	8.7427	0	0			0	0	782.911	844.501	0	124.791	0	0		0	0	32.4083	63.4009	0	0			3.31448	0	48.1749	1.07657	0	0		Blank	1.09284	8.76099	219.025	15.9682		3.09101	19.3517	369.928	26.6086
PBS_0.01%T		0	0	0	0	0	0	0	0			0	0	0	0	0	0	0	21.6629		0	0	0	0	0	4.52728			0	0	30.9696	21.5313	31.2186	0		PBS_0.01%T	0	13.9532	2.70786	0.754546		0	15.679	7.65899	1.84825
Blank		0	0	193.347	57.8671	3.52861	0	0	0			0	0	391.456	0	0	0	28.0204	0		2.61947	0	6.48167	0	0	46.7819			0	0	9.17617	13.9953	3.86779	339.061		Blank	31.8429	61.0167	52.4345	9.31384		68.2773	136.323	137.336	18.5307
Gastric mucin 2		4395.94	3374.04	7496.81	3666.3	9588.4	5039.44	10838.3	3571.43			5466.45	12871.4	0	0	10808.7	5671.67	31.6752	0		4375.73	4579.17	8772.94	9533.92	7228.51	8346.79			7839.4	7055.74	0	9.15081	10.222	35.3583		Gastric mucin 2	5996.33	2491.64	4356.24	7139.51		2934.07	3846.85	5247.29	2193.65
Blank		0	0	0	59.9338	3.52861	8.7427	2.26821	43.0942			0	0	0	8445.01	37.9004	28.9371	0	24.9452		0	0	64.8167	0	0	0			11.2692	0	0	23.1462	0	82.0818		Blank	14.6959	19.4162	1067.1	10.8028		23.3466	32.0569	2981.17	26.4613
Gastric mucin 4		6431.72	5672.71	8359.97	5203.91	9577.82	4855.11	19993.6	7614.2			7417.6	13646.5	0	0	3344.71	6190.73	19183	13912.2		6322	6741.34	7376.14	13559.9	8146.71	10024.9			9711.41	11418.4	12690.6	25895.2	8095.55	11031.8		Gastric mucin 4	8463.62	13140.5	7961.84	8695.16		4934.98	6442.15	7022.09	2717.48
PBS		0	0	0	0	0	0	0.756072	0			0	0	0	0	0	0	0	61.7064		0	0	0	0	0	0			32.4819	9.25814	30.9696	0	22.3779	0		PBS	0.094509	15.8479	7.71331	0		0.267312	14.7901	21.8165	0
UC mucin 1		3202.11	1581.53	2923.23	1578.95	2565.3	928.183	0	0			4023.05	3235	0	6152.79	3034.4	1832.08	3366.1	3949.21		3718.65	4084.63	2232.94	1826.74	3059.25	1958.8			1156.09	2389.63	1286.96	767.053	1507.61	2559.37		355	1597.41	1611.12	3199.08	2813.5		1243.36	712.82	1777.85	952.546
Blank		0	0	80.5614	0	0	0	0	0			2.41498	0	0	2412.86	87.6448	65.1084	141.32	0		0	9.10824	0	13.869	23.9775	15.0909			0	0	80.2915	36.0649	0	11.3652		Blank	10.0702	21.2869	338.669	10.3409		28.4828	32.1178	839.747	9.34189
Gastric mucin 11		2276.53	2135.32	2665.43	1659.55	2148.92	1242.19	6713.92	5004.31			2829.3	7705.46	0	0	2094	1208.12	11668.6	9725.99		2361.15	2209.37	5136.72	3599.98	2472.5	2302.88			6597.13	5813.09	5447.2	14918	5371.53	5895.68		Gastric mucin 11	2980.77	7340.43	4403.94	3013.77		1882.31	3737.71	4610.83	1159.47
UC mucin 2		2983.13	1242.92	1933.47	1527.28	2974.62	1218.88	2326.43	1667.21			3047.85	2491.13	1957.28	18820.3	2721.73	296.605	3765.69	3902.6		3152.64	2825.63	1153.74	1442.37	4110.03	1580.02			797.463	2810.36	1530.13	815.498	1656.24	2850.13		356	1984.24	1743.3	4625.4	2377.4		711.433	913.471	5846.64	1167.16
UC mucin 3		0	0	0	0	0	0	151.97	323.206			0	0	0	0	0	0	107.208	778.552		0	0	0	0	0	0			271.124	435.133	86.0266	469.383	395.895	104.812		353	59.3971	293.729	110.72	0		119.124	167.707	272.44	0
Blank		2.67288	0	18.414	0	0	14.5712	21.9261	43.0942			0	0	0	0	14.2127	34.3628	68.2235	0		0	21.3216	74.5392	0	0	0			0	0	0	16.1485	1.38135	0		Blank	12.5848	2.92164	14.5999	15.9768		15.2568	6.50332	24.8768	29.9304
Gastric mucin 4919		7135.45	4969.05	11414.4	6177.32	12461.9	5293.7	0	80.8016			7514.2	13214.8	0	0	12194.5	5852.52	16119	11273.2		8353.7	5957	12004.1	11758.9	9850.52	7983.1			9823.44	7767.58	9150.94	21473.2	10965.4	9412.57		Gastric mucin 4919	5941.57	11432.2	8271.04	9317.88		4550.72	5026.72	6019.97	2343.7
UC mucin 4		0	0	0	0	0	0	175.409	293.579			0	0	0	0	0	0	277.767	1849.88		0	0	0	0	0	0			648.974	827.061	204.17	1552.95	1003.41	108.285		354	58.6235	724.142	265.956	0		113.051	534.94	647.341	0
UC mucin 5		7806.53	3738.21	4545.96	2201.02	4688.34	2111.36	4625.65	3108.17			7031.06	5792	133291	75522.5	3103.1	354.479	9397.78	9196.89		6583.95	7175.02	3367.23	3378.08	6449.95	3350.19			4105.31	8564.81	3005.2	2579.99	3179.87	5199.57		364 Colonic Mucin	4103.16	4439.12	30461.1	5050.73		1821.89	2227.52	48274	1862.52
Blank		0	0	23.0175	0	15.2906	76.4986	6.04857	0			0	11.3692	0	5549.58	298.466	12.66	272.894	37.4177		26.3962	123.789	12.9633	0	0	0			3.31448	13.3729	0	14.5336	0	0		Blank	15.1069	5.2035	772.798	27.1915		26.2583	6.90779	1934.1	48.4816
Blank		0	0	0	0	0	0	0	0			0	0	0	0	0	0	0	0		0	0	0	0	0	0			0	0	0	0	0	0		Blank	0	0	0	0		0	0	0	0

## Sheet: Sheet2
Table S4
Desulfovibrio binding expressed in flourescent units. All data are normalised against the ratio of total subarray fluorescence/mean total fluorescence of the six replicate subarrays
			Desulfovibrio HC	Desulfovibrio HC	Desulfovibiro HC	Desulfovibrio HC	Desulfovibrio HC	Desulfovibrio HC		Desulfovibrio UC1	Desulfovibrio UC1	Desulfovibrio UC1	Desulfovibrio UC1	Desulfovibrio UC1	Desulfovibrio UC1		Desulfovibrio Reference	Desulfovibrio Reference	Desulfovibrio Reference	Desulfovibrio Reference	Desulfovibrio Reference	Desulfovibrio Reference		Desulfovibrio UC2	Desulfovibrio UC2	Desulfovibrio UC2	Desulfovibrio UC2	Desulfovibrio UC2	Desulfovibrio UC2		Average Ref	Average HC	Average UC1	Average UC2		STDEV Ref	STDEV HC	STDEV UC1	STDEV UC2
	Gastric mucin 5945		324.097	748.609	421.996	727.383	443.489	756.449		454.207	551.947	688.722	667.141	253.494	616.931		948.267	2898.15	1144.91	486.212	3217.93	2888.63		2267.37	4876.53	2004.69	867.643	2534.46	3515.56		1930.68	570.337	538.74	2677.71		1198.31	194.839	163.573	1375.14
	PBS		0.949504	0	11.1973	0	9.91829	0		0	0	0	0	0	0		0	4.74951	228.895	0	0	0		0	9.39601	3.03511	2.72782	898.496	0		38.9407	3.67751	0	152.276		93.0774	5.35739	0	365.588
	UC mucin 1		0	17.1853	10.4974	4.56039	3.54225	0		0	0	0	0	0	0		374.767	594.638	1254.99	159.724	625.083	704.118		820.198	1199.56	461.843	929.993	1299.9	1159.7		618.886	5.96423	0	978.532		369.578	6.71481	0	309.627
	Control mucin 1		64.8828	108.98	108.473	118.57	127.521	108.602		85.637	240.656	149.627	200.773	150.476	48.5136		117.886	184.281	736.044	33.6609	104.181	213.972		415.357	579.421	263.549	133.274	493.978	470.443		231.671	106.172	145.947	392.67		255.092	21.6027	70.9086	164.719
	Gastric mucin 5975		184.52	293.827	284.13	160.754	248.666	249.461		583.846	221.491	358.664	279.101	98.388	384.874		634.833	1141.78	1929	379.73	1765.23	1532.64		1277.62	2640.28	1028.4	741.773	3310.82	3712.49		1230.54	236.893	321.061	2118.56		624.762	53.4966	164.803	1266.92
	E12		22.1551	21.796	27.2933	6.84059	31.1718	27.9569		11.3552	9.03485	0	0	0	38.8108		83.6355	141.535	0	5.72015	85.0113	174.163		202.421	225.504	233.704	176.724	465.195	145.874		81.6776	22.8689	9.86681	241.57		70.1317	8.63676	15.0514	114.213
	UC mucin 2		155.719	178.56	165.159	130.541	26.2126	133.333		213.619	173.031	294.852	112.541	137.743	143.115		202.717	303.019	193.512	160.384	468.396	803.64		604.633	523.045	598.17	1063.07	857.266	1250.87		355.278	131.587	179.15	816.176		246.569	54.8156	66.4266	293.191
	PBS		15.1921	9.22138	10.4974	44.4638	20.545	0		4.02163	0	45.108	0	56.7178	0		20.3115	32.2966	23.5884	0	0	82.1056		31.5461	34.4521	23.2692	3.89689	0	71.1135		26.3837	16.6533	17.6412	27.3796		30.2549	15.2392	26.0789	25.6827
	Gastric mucin 5878		172.81	352.928	229.544	114.58	187.031	234.408		221.663	297.603	366.365	131.447	178.256	393.768		423.753	774.17	600.63	182.385	950.126	1176.85		958.212	1753.92	648.249	350.136	1362.13	745.78		684.652	215.217	264.85	969.739		360.041	80.3224	105.031	511.17
	LS174T M204		634.269	387.298	394.003	521.595	384.688	547.31		941.771	469.265	685.421	575.308	748.906	541.735		2055.44	4646.92	1854.74	1363.59	884.284	2612.45		3083.63	5982.13	5744.45	6494.56	3398.72	8263.75		2236.24	478.194	660.401	5494.54		1320.64	104.989	170.578	1958.25
	UC mucin 3		291.181	244.367	331.719	448.629	309.592	7.52686		501.284	328.54	780.038	481.674	846.137	126.944		1041.46	1665.18	648.243	511.953	810.941	1311.2		2032.09	3567.35	1203.17	2697.04	1667.08	3967.77		998.163	272.169	510.77	2522.42		433.283	146.461	270.719	1088.47
	Control mucin 2		61.0847	145.446	110.573	134.532	126.812	20.43		60.0879	270.224	102.318	247.589	159.736	47.705		86.0251	121.587	0	63.3616	41.6722	121.914		148.529	472.933	116.852	76.7688	321.28	142.227		72.4268	99.813	147.943	213.098		47.5907	48.855	94.7301	152.485
	Gastric mucin 6077(2)		1013.44	1012.68	950.367	889.847	943.655	840.32		1415.38	1458.72	1356.54	945.341	1486.24	929.034		3027.21	6535.32	1997.59	3019.36	2185.29	5207.49		4202.2	10767.8	4749.95	5875.34	1168.43	16554.9		3662.04	941.717	1265.21	7219.77		1811.71	68.1607	257.884	5538.31
	Blank		0	0	6.29845	0.570049	13.4605	29.0322		26.2589	19.9862	0	22.5081	0	0		0	0	0	0	0	12.4402		59.1489	0	0	0	0	0		2.07337	8.22687	11.4589	9.85815		5.07871	11.4714	12.7103	24.1474
	Control mucin 3		102.863	197.002	126.669	123.131	161.526	61.8277		74.0453	159.068	103.418	164.76	152.791	29.9167		196.344	239.375	20.9674	153.784	171.689	308.518		281.286	948.997	138.351	199.716	370.289	413.917		181.78	128.836	114	392.093		96.2685	46.7274	54.5724	291.468
	Gastric mucin 6335		73.1118	139.997	117.571	156.764	47.4661	159.677		306.353	160.985	222.239	110.74	225.714	251.462		362.42	530.045	328.927	481.152	309.208	562.299		562.572	1531.55	631.809	1310.91	666.676	1591.85		429.009	115.764	212.916	1049.23		109.084	46.2247	68.7079	480.202
	Blank		4.11452	0	7.69811	5.70049	11.3352	0		0.946265	0	0	0	0	16.9797		0	9.49901	9.17325	0	9.16788	4.9761		10.5154	0	0	0	91.7943	0		5.46938	4.80805	2.98767	17.0516		4.55428	4.43775	6.86513	36.8571
	Control mucin 3		37.3472	26.8258	42.6895	43.8938	55.2591	0		25.7857	21.3551	48.4086	45.0163	74.0804	0		60.5362	63.6434	5.67868	36.5209	24.1699	136.843		73.6075	187.92	34.3979	35.8514	102.685	60.1729		54.5653	34.3359	35.7743	82.4392		45.8847	19.2007	25.69	57.5992
	Gastric mucin 6894		42.7277	54.9092	110.573	66.1257	35.4225	93.5481		162.521	97.4669	165.029	68.4247	175.941	205.374		250.508	502.498	275.634	324.068	493.399	699.142		565.201	1497.1	399.37	831.402	865.045	1203.46		424.208	67.2177	145.793	893.596		172.499	29.4494	51.8265	404.232
	Blank		0	0	11.1973	0	10.6267	0		0	0	7.70136	0	9.26005	0		0	0	0	0	0	4.9761		0	0	0	0	196.035	14.5874		0.82935	3.63733	2.8269	35.1038		2.03148	5.63782	4.40707	79.0557
	Control mucin 4		32.9161	55.3283	42.6895	25.6522	55.9675	81.7201		24.3663	33.1278	92.4164	34.2124	101.861	17.7883		48.5882	64.5933	21.4043	42.2411	79.1772	109.474		97.2671	310.068	34.6509	67.4162	44.3413	133.11		60.913	49.0456	50.6286	114.476		30.8765	20.0141	36.6467	102.377
	Gastric mucin 6077		1075.79	809.805	789.406	818.021	816.134	881.717		1338.73	997.667	1315.83	939.039	1450.36	935.503		2345.78	6055.62	2223.42	6036.95	2064.44	5831.99		3416.18	12073.9	3349.25	19157.1	3211.25	16064.4		4093.03	865.145	1162.85	9545.34		2064.85	107.765	230.677	7174.35
	Blank		0	0	0	0	0	0		0	0	15.4027	0	1.15751	0		1.99132	0	0	0	0	29.8566		0	34.4521	0	0	0	0		5.30799	0	2.76004	5.74201		12.0527	0	6.21091	14.065
	Control mucin 5		31.6501	96.4054	65.084	128.831	75.8041	38.7095		45.6573	94.1815	58.3103	73.8267	70.6079	25.8739		67.3067	176.682	20.5306	104.503	124.183	116.938		124.87	388.369	42.4916	164.838	63.7893	195.106		101.691	72.7474	61.4096	163.244		53.1774	36.3888	23.8047	124.614
	Gastric mucin 4893		554.51	514.721	462.586	506.204	529.92	563.977		659.31	668.853	460.982	521.288	547.5	515.861		1027.52	2226.57	1193.4	3744.72	841.779	2672.17		941.125	5565.57	1890.62	12309.5	1205	4879.48		1951.02	521.986	562.299	4465.22		1137.59	36.6446	83.7706	4303.3
	PBS_0.025%T		1.58251	12.5746	25.8936	4.56039	30.4633	9.13975		0	0	0	49.5179	0	37.1937		0	0	22.7147	0	0	0		0	6.26401	0	5.45565	7.00126	0		3.78579	14.0357	14.4519	3.12015		9.27325	11.6743	22.7255	3.45275
	Blank		0	0	0	7.98069	0	0		0	0	0	15.3055	12.7326	0		0.796529	0	0	0	0	19.9044		0	0	0	9.54738	0	3.64685		3.45015	1.33011	4.67302	2.19904		8.06719	3.2581	7.28498	3.88426
	PBS_0.01%T		2.21551	0	0	0	0	0		0	6.5708	5.50097	0	8.10254	0		0	0	0	7.04018	24.1699	62.2012		21.0307	34.4521	5.31145	12.2752	0	0		15.5686	0.369252	3.36239	12.1782		24.692	0.904478	3.77501	13.5519
	Blank		2.84851	0	0	2.85025	0	0		0	0	0	0	0	0		0	0	14.4151	0	23.3364	0		3.94326	0	0	0	0	0		6.29192	0.949793	0	0.65721		10.1475	1.47141	0	1.60983
	Gastric mucin 2		321.565	239.756	424.796	459.46	547.631	365.052		528.253	280.902	378.467	382.638	400.497	485.944		953.445	2813.61	3.49457	0	1153.49	3159.82		1703.49	4961.1	0	0	2051.37	4584.08		1347.31	393.043	409.45	2216.67		1360.07	108.357	87.4632	2156.59
	Blank		6.33003	0	11.8971	0	4.95915	1.07527		0	0	0	0	0	0		0	0	26.6461	0	0	7.46415		2.62884	6.26401	0	0	21.0038	0		5.68504	4.04359	0	4.98277		10.694	4.67452	0	8.22605
	Gastric mucin 4		744.728	610.707	616.549	649.286	687.196	634.406		844.778	684.185	840.549	958.846	946.84	852.221		1366.44	3065.33	1981.42	10088.4	1089.31	3846.53		2610.44	8904.29	2438.21	15983.5	1937.02	6772.19		3572.9	657.145	854.57	6440.94		3357.18	50.906	98.7081	5444.59
	PBS_0.025%T		0	1.67662	7.69811	3.99034	12.0436	0		0	0	0	0	0	3.23424		3.18611	21.8477	0	3.7401	0	102.01		39.4326	43.8481	0	9.74223	11.6688	3.64685		21.7973	4.23479	0.539039	18.0564		40.1417	4.80507	1.32037	18.7923
	Blank		0	2.51492	0	0	0	0		0	0	0	0	0	17.7883		0	0	0	2.86007	0	22.3924		9.20094	0	0	0	25.6713	0		4.20875	0.419154	2.96472	5.81204		8.98132	1.02671	7.26204	10.4019
	Gastric mucin 11		385.815	409.094	354.813	384.783	413.026	349.461		435.992	403.557	637.013	614.022	717.654	530.415		1268.47	2597.98	1053.61	5494.64	1058.47	3744.52		2183.25	6921.73	1251.22	5203.52	1402.59	4487.44		2536.28	382.832	556.442	3574.96		1800.28	26.5057	121.947	2312.64
	UC mucin 4		13.2931	26.4067	10.4974	0	19.1281	31.7203		23.4201	4.65432	49.5088	57.6208	46.3002	88.9415		90.0077	185.231	45.4295	128.923	77.5103	271.197		201.106	544.969	40.974	184.713	140.025	284.454		133.05	16.8409	45.0743	232.707		82.9931	11.4418	29.0021	172.533
	Blank		2.21551	0	0	0	0	6.98922		4.02163	0	0	0	0	0		0	0	3.93139	0	0	0		9.20094	0	0	16.9515	6.22335	0		0.655232	1.53412	0.670271	5.39596		1.60499	2.81555	1.64182	6.87083
	Gastric mucin 4919		0	0	0	8.55074	0	9.67739		0	0	0	0	0	4.0428		2133.9	2836.41	1645.51	8983.27	948.459	3761.93		2472.42	6893.54	2574.53	8729.82	652.673	4830.25		3384.91	3.03802	0.673799	4358.87		2909	4.71995	1.65046	3040.74
	UC mucin 5		47.4752	16.7662	29.3928	23.372	31.1718	126.881		41.1625	14.5105	0	34.2124	13.8901	154.435		180.015	361.912	101.343	444.191	133.351	447.849		285.229	867.565	168.702	484.384	187.478	457.679		278.11	45.8432	43.035	408.506		158.267	41.0028	56.5798	260.947
	Blank		0	7.96392	1.39966	0	0	0		4.49476	0	0	0	0	0		0	6.64931	4.36822	0	4.16722	0		23.6596	0	0	10.7165	0	0		2.53079	1.5606	0.749127	5.72934		2.90623	3.18654	1.83498	9.7741
